# Supplementary material for: Interactions between microbiota and cervical epithelial, immune, and mucus barrier
Source: Front Cell Infect Microbiol. 2023 Feb 24;13:1124591. doi: 10.3389/fcimb.2023.1124591 (PMC9998931; doi:10.3389/fcimb.2023.1124591)
Supplement: Supplementary file 2 [file Table_2.xlsx]

## Sheet: Sheet1
Supplementary Table 2 The clinical studies of cervicovaginal microbiota sequencing in HIV infection women
Author(year)	Population	Ethnicity	Sample	Method	Findings
Christel et al（2017）	HPV+ N=90 HPV- N=88	Mix	Vaginal swab/cervical secreations	16s V1V2	The influence of HIV infection on the vaginal microbiome was modest for this cohort of well-suppressed urban American women. HIV+ was found to be associated with BV.
Joan et al（2019）	HIV- N=162 HIV+ N=99	African	Vaginal swab	whole genome shotgun (WGS)	Maternal HIV infection was associated with greater microbial diversity and with anaerobe-dominant vaginal community clusters. Compared to HIV- participants, infected women had lower relative abundance of Lactobacillus crispatus, and participants with preconceptional ART exposure had higher prevalence of vaginal microbial communities dominated by Lactobacillus iners.
R. Scott McClelland et al（2018）	HIV- N=262 HIV+ N=87	Africa	Vaginal swab	broad-range 16S rRNA	Vaginal bacterial community diversity, measured by the Shannon Diversity Index, was higher in women who acquired HIV compared to seronegative controls. Seven taxa, Parvimonas species Types 1 and 2, Gemella asaccharolytica, Mycoplasma hominis,Leptotrichia/Sneathia, Eggerthella species Type 1, and vaginal Megasphaera species showed significant concentration-dependent associations with up to >4.5-fo…
Arati Mane et al（2017）	HIV- N=54 HIV+ N=76	Indian	CVL	16s V6	L. crispatus, L. gasseri or L. jensenii species was associated with undetectable cervical HIV-1 and reduced genital HIV-1 shedding compared to other species.
Joan T. Price et al（2022）	HIV- N=136 HIV+ N=85	African	Vaginal swab	metagenomic sequencing	Median Shannon diversity index (SDI) was highest in HIV+ with detectable viral load and HIV+ with undetectable virus compared to HIV-. Inflammatory scores positively correlated with SDI, highest among anaerobe-rich mgClust2–mgClust6. HIV was associated with predominance of anaerobe-rich mgClust5 and mgClust6.Relative abundance of a novel Gardnerella metagenomic subspecies > 50% predicted sPTBand …
Eileen O. Dareng et al（2020）	HIV- N=69 HIV+ N=142	African	Vaginal swab	16s V3V4	A high diversity vaginal microbial community with paucity of Lactobacillus species was associated with persistent hrHPV infection in HIV negative women but not in HIV positive women.HIV positive women were less likely to have a high relative abundance of Lactobacillus species or L. crispatus compared to HIV-negative women.
Gregory T. Spear et al（2008）	HIV + BV+ N=5， HIV-BV+ N=5， HIV-BV- N=5， HIV+ BV- N=6	NS	CVL	Amplicon length heterogeneity PCR (LH-PCR) and pyrosequencing of the 16S rRNA gene	LH-PCR analysis showed significantly more diversity inBV+ women than in BV- women, but no significant difference between HIV+ women and HIV- women. Pyrosequencing revealed a trend toward a higher number of taxa in HIV+BV+ compared to HIV-BV+ women. Propionibacterineae, Citrobacter and Anaerococcus were found only in HIV+ women.
Supriya D. Mehta et al（2015）	HIV-N=22， HIV+ stable infection N= 22， HIV+ progressive infection N=20	NS	CVL	16s V1V2	The distribution of CST did not differ by HIV status at baseline. In modeling, compared to HIV- women, there was no statistically significant association between HIV status and CST in time-adjusted or multivariable analyses.We found that compared to HIV- women, HIV+ women were more likely to have L. gasseri, which increased among observations with BV.
Kerry Murphy et al（2019）	HIV+ premenopausal N=51, HIV+ postmenopausal N=51, HIV- premenopausal N=20, HIV- postmenopausal N=19	NS	CVL	16s V4	HIV+ postmenopausal compared to premenopausal participants have less CVL E. coli bactericidal activity, reflecting a reduction in Lactobacilli and a greater proportion of Gardnerella and A. vaginae, and more HSV-2 inhibitory activity, reflecting increased mucosal inflammation. The effect of menopause on mucosal immunity was greater in HIV+ participants, suggesting a synergistic impact.
Elwood et al（2019）	recurrent BV N=39, vaginal microbiota of women living with HIV (WLWH) N=54， contral N=306	NS	Vaginal swab	16s，cpn60 barcode sequence	WLWH compared with unsuppressed HIV viral loads were more likely than other groups to have non-Gardnerella-dominated microbiomes.HIV was associated with higher vaginal microbial diversity and this was related to HIV viral load, with unsuppressed women demonstrating significantly higher relative abundance of Megasphaera genomosp. 1, Atopobium vaginae and Clostridiales sp. compared with all other g…
Gregory T. Spear et al（2011）	HIV+- N=10 HIV+ N=36	mix	CVL	16s V1V2	L. iners was the predominant lactobacillus in these HIV- and HIV+ women.
Nicolas Dauby et al（2018）	HIV- N=125 HIV+ N=120	NS	Recto-vaginal swabs	PCR	HIV infected and uninfected pregnant women living in Belgium have a similar GBS colonization rate. A trend to a higher colonization rate with serotype III was found in HIV+ women, and those serotype III strains belong predominantly to the hypervirulent clone ST17.
Gislaine Curty et al（2017）	HIV+ N=80	NS	cervical secreations	16s V3-V6	HIV+ women present a stable community of high-diversity bacteria in the postpartum period that is not altered by CIN status, HPV infection or time postpartum.
Gosmann et la（2017）	followed 236 HIV-uninfected women prospectively，31 women acquired HIV while 205 remained HIV-uninfected	African	cervical secreations	16s V2/3/6	individuals with diverse genital bacterial communities dominated by anaerobes other than Gardnerella were at over 4-fold higher risk of acquiring HIV and had increased numbers of activated mucosal CD4 T cells compared to those with Lactobacillus crispatus-dominant communities.
Taku et la（2022）	HPV+ N=55 HPV- N=90	African	cervical secreations	16s	HIV infection was associated with the presence of STIs/pathobionts and L. iners .
antiretroviral therapy (ART) bacterial community state types (CST)women living with HIV (WLWH)
